# Supplementary material for: Process of Glucose Increases Rather Than Constant High Glucose Was the Main Cause of Abnormal Glucose Induced Glomerulus Epithelial Cells Inflammatory Response
Source: Int J Mol Sci. 2022 Dec 29;24(1):600. doi: 10.3390/ijms24010600 (PMC9820529; doi:10.3390/ijms24010600)
Supplement: Supplementary file 1 [file ijms-24-00600-s001.zip]

Archive with 1 entries (1 files):
- ijms-2065129-supplementary.pdf
